# Supplementary material for: Dietary Spirulina (Arthrospira platensis) Modulates Survival, Growth, Reproductive Behavior, and Spawning Performance in Zebrafish, Danio rerio
Source: Animals (Basel). 2025 Dec 29;16(1):98. doi: 10.3390/ani16010098 (PMC12784750; doi:10.3390/ani16010098)
Supplement: Supplementary file 1 [file animals-16-00098-s001.zip]

Archive with 1 entries (1 files):
- animals-3969879-supplementary.pdf
